# Supplementary material for: Combination NIPS/TIPS Synthesis of α-Fe2O3 and α/γ-Fe2O3 Doped PVDF Composite for Efficient Piezocatalytic Degradation of Rhodamine B
Source: Molecules. 2023 Oct 4;28(19):6932. doi: 10.3390/molecules28196932 (PMC10574218; doi:10.3390/molecules28196932)
Supplement: Supplementary file 1 [file molecules-28-06932-s001.zip]

Archive with 1 entries (1 files):
- molecules-2647747-supplementary.pdf
